# Supplementary material for: Diversity of Human-Associated Bifidobacterial Prophage Sequences
Source: Microorganisms. 2021 Dec 10;9(12):2559. doi: 10.3390/microorganisms9122559 (PMC8705816; doi:10.3390/microorganisms9122559)
Supplement: Supplementary file 1 [file microorganisms-09-02559-s001.zip]

Archive with 1 entries (1 files):
- microorganisms-1449866-SI.pdf
